# Supplementary material for: Construction of a Three‐Dimensional Preventive Intervention Model for Nurses’ Job Burnout: Integration of Multiple Theories and Pilot Verification in Obstetrics and Gynecology Nurses
Source: J Nurs Manag. 2026 Jun 2;2026:4889932. doi: 10.1155/jonm/4889932 (PMC13239261; doi:10.1155/jonm/4889932)
Supplement: Supplementary file 1 — Supporting Information 1 Table S1: Characteristics of participants (N = 50). Table S2: Implementation of feasibility indicators for intervention measures of the three‐dimensional preventive intervention model among obstetrics and gynecology nurses (N = 50). Table S3: Comparison of Maslach Burnout Inventory dimensions and Schulte grid reaction time before and after intervention (N = 50). [file JONM-2026-4889932-s001.zip]

Archive with 7 entries (7 files):
- Table  S2_1.docx
- Table  S2_2.docx
- Table  S3.docx
- Table S1.doc
- Table S1_1.docx
- Table S1_2.docx
- Table S2.docx
